# Supplementary material for: A comparison of host response strategies to distinguish bacterial and viral infection
Source: PLoS One. 2021 Dec 14;16(12):e0261385. doi: 10.1371/journal.pone.0261385 (PMC8670660; doi:10.1371/journal.pone.0261385)
Supplement: S1 Table — (XLSX) [file pone.0261385.s002.xlsx]

## Sheet: All Data
Subject Number	Adjudicated Phenotype	Protein Panel Score	mRNA Panel Predicted Bacterial Probability	mRNA Panel Predicted Viral Probability	Procalcitonin concentration (ng/ml)
1	Non-infectious illness	0.534102	0.58811	0.0281777	0.0663
2	Non-infectious illness	0.378604	0.321555	0.368564	0.0794
3	Bacterial	0.251207	0.508396	0.690338	0.0504
4	Viral	0.00431463	0.0370711	0.950208	0.0621
5	Viral	0.00802492	0.00454754	0.975627	0.1212
6	Viral	0.0250259	0.0261132	0.883523	0.0459
7	Viral	0.00383085	0.0192122	0.963178	0.0596
8	Viral	0.092738	0.0822877	0.552745	0.0619
9	Viral	0.011643	0.0119637	0.888304	0.0629
10	Viral	0.0573644	0.0755404	0.638549	0.0716
11	Viral	0.460221	0.439129	0.450731	0.1802
12	Viral	0.000481324	0.00115219	0.97696	0.1293
13	Viral	0.287323	0.119118	0.858781	0.1173
14	Viral	0.0734362	0.348943	0.127642	0.0526
15	Viral	0.101454	0.0136717	0.88281	0.02
16	Viral	0.68993	0.462338	0.192605	0.3028
17	Viral	0.0134017	0.0423219	0.909124	0.023
18	Viral	0.105012	0.0782004	0.574051	0.0484
19	Viral	0.0229029	0.0526802	0.735531	0.1554
20	Viral	0.0529594	0.0165423	0.864089	0.05
21	Viral	0.0112924	0.0355212	0.939997	0.1013
22	Viral	0.169455	0.0210244	0.897104	0.0876
23	Non-infectious illness	0.753347	0.859812	0.0105278	0.0775
24	Viral	0.0105125	0.0386897	0.911309	0.1015
25	Viral	0.407987	0.00831346	0.668589	0.02
26	Viral	0.0835088	0.0306978	0.730001	0.0551
27	Viral	0.104842	0.0234188	0.839127	0.09
28	Viral	0.113857	0.0802402	0.503417	0.0244
29	Viral	0.369576	0.908805	0.0148455	0.1443
30	Non-infectious illness	0.680082	0.41131	0.047536	0.0731
31	Viral	0.0983237	0.0125604	0.756995	0.0505
32	Viral	0.151587	0.361898	0.389843	0.0447
33	Non-infectious illness	0.140494	0.0759183	0.31669	0.0293
34	Viral	5.08273e-05	0.138174	0.759313	0.05
35	Non-infectious illness	0.111716	0.092459	0.669154	0.0803
36	Viral	0.490867	0.0832799	0.925419	0.2076
37	Non-infectious illness	0.726161	0.412675	0.187574	0.0763
38	Non-infectious illness	0.0552977	0.236514	0.134365	0.0337
39	Bacterial	0.712136	0.980463	0.0670602	1.367
40	Non-infectious illness	0.804372	0.0825464	0.483779	2.899
41	Bacterial	0.587423	0.884998	0.0136379	0.6054
42	Non-infectious illness	0.29864	0.115407	0.163231	0.0514
43	Viral	0.292392	0.0780972	0.460515	0.05
44	Bacterial	0.813884	0.98021	0.00520206	7.01
45	Non-infectious illness	0.330435	0.249732	0.0496664	0.0405
46	Non-infectious illness	0.437618	0.113184	0.0807224	0.0987
47	Non-infectious illness	0.280243	0.175646	0.0208101	0.0454
48	Non-infectious illness	0.612011	0.234568	0.0849218	0.0329
49	Viral	0.0269558	0.0397028	0.681805	0.05
50	Non-infectious illness	0.060808	0.146811	0.241235	0.064
51	Viral	0.152725	0.0673924	0.643205	0.05
52	Viral	0.123176	0.132495	0.416707	0.05
53	Viral	0.721562	0.94607	0.117966	0.1495
54	Viral	0.0192088	0.010464	0.954011	0.05
55	Viral	0.000166948	0.0141648	0.946031	0.0885
56	Viral	0.430666	0.224362	0.668636	0.051
57	Viral	0.0378601	0.0597999	0.873188	0.0503
58	Viral	0.0003215	0.072287	0.961462	0.1012
59	Viral	0.000849273	0.0145085	0.908079	0.1182
60	Viral	0.44821	0.0947042	0.180022	0.114
61	Viral	8.93678e-09	0.11541	0.962232	0.0685
62	Viral	0.288498	0.457204	0.199733	0.166
63	Viral	0.714305	0.310113	0.161785	0.73
64	Viral	0.0127337	0.231209	0.847912	0.0728
65	Bacterial	0.301913	0.733782	0.0650591	25.55
66	Bacterial	0.360323	0.848144	0.12483	0.1631
67	Viral	0.111959	0.0434019	0.796112	0.05
68	Bacterial	0.63999	0.625445	0.0560072	0.6313
69	Viral	0.000482584	0.0391219	0.90092	0.1104
70	Bacterial	0.0173743	0.87141	0.130462	0.0563
71	Viral	0.00498816	0.00346749	0.929523	0.05
72	Bacterial	0.190071	0.741403	0.222157	0.56
73	Bacterial	0.792139	0.913095	0.00323056	0.5206
74	Non-infectious illness	0.287255	0.593036	0.740094	14.9
75	Bacterial	0.693677	0.744092	0.0857458	0.14
76	Bacterial	0.761387	0.661749	0.277773	3.999
77	Bacterial	0.487517	0.169969	0.831409	0.08
78	Viral	0.50047	0.0787363	0.842242	0.18
79	Viral	7.02353e-06	0.0133634	0.921562	0.05
80	Viral	0.164218	0.0193503	0.833088	0.05
81	Viral	0.00630502	0.00178439	0.970042	0.05
82	Bacterial	0.602351	0.304131	0.0344368	0.075
83	Bacterial	0.0917844	0.195611	0.0786828	0.075
84	Non-infectious illness	0.365363	0.324374	0.050254	0.075
85	Viral	0.368724	0.218461	0.5804	1.04058
86	Viral	0.0107896	0.0424281	0.854369	0.075
87	Viral	0.000952459	0.0197481	0.95203	0.225563
88	Viral	0.00265867	0.109604	0.725773	0.086964
89	Non-infectious illness	0.189095	0.0957479	0.229464	0.075
90	Bacterial	0.511317	0.934543	0.199314	0.240174
91	Viral	0.215448	0.245513	0.185033	0.116589
92	Bacterial	0.628503	0.830974	0.169701	7.54493
93	Non-infectious illness	0.256059	0.0623499	0.0257799	0.075
94	Non-infectious illness	0.0963675	0.102009	0.0793144	0.075
95	Non-infectious illness	0.054408	0.225577	0.0740618	0.115839
96	Non-infectious illness	0.136682	0.151655	0.124562	0.075
97	Viral	0.0776652	0.0583877	0.956506	0.147127
98	Non-infectious illness	0.19566	0.160076	0.0386881	0.099602
99	Non-infectious illness	0.183235	0.107174	0.485235	0.075
100	Bacterial	0.798013	0.682033	0.164353	28.4592
101	Viral	0.160133	0.100615	0.804793	0.075
102	Non-infectious illness	0.236684	0.252254	0.614485	0.136731
103	Viral	0.715381	0.0592183	0.225341	0.113038
104	Non-infectious illness	0.175493	0.0634674	0.0571351	0.075
105	Bacterial	0.0872388	0.238869	0.706437	0.07
106	Viral	0.347187	0.0330814	0.765177	0.132181
107	Viral	0.0289041	0.0336067	0.923677	0.201145
108	Viral	0.120822	0.0617293	0.879765	0.075
109	Viral	0.00334687	0.0129885	0.942667	0.075
110	Non-infectious illness	0.157756	0.0858334	0.11096	0.075
111	Non-infectious illness	0.0592849	0.0572206	0.214692	0.079042
112	Non-infectious illness	0.789555	0.162229	0.127849	0.480867
113	Non-infectious illness	0.351278	0.034768	0.496288	0.075
114	Non-infectious illness	0.0505875	0.0352965	0.0705453	0.075
115	Non-infectious illness	0.756932	0.262247	0.0854059	0.236609
116	Viral	0.694933	0.77057	0.0576767	0.535116
117	Viral	6.44072e-05	0.00868761	0.897052	0.075
118	Bacterial	0.20794	0.267172	0.284165	0.735546
119	Viral	0.0119137	0.0136826	0.885838	0.075
120	Non-infectious illness	0.109564	0.057487	0.224768	0.080665
121	Viral	0.0325366	0.0123392	0.721602	0.502192
122	Viral	0.00475769	0.0918099	0.713438	0.075
123	Bacterial	0.117666	0.629705	0.143601	0.075
124	Viral	1.47256e-05	0.00195604	0.972634	0.075
125	Viral	0.00668557	0.00913192	0.974797	0.075
126	Non-infectious illness	0.386328	0.108254	0.0870609	0.075
127	Viral	0.0133765	0.0843122	0.904039	0.213097
128	Viral	0.002058	0.0205332	0.966652	0.075
129	Non-infectious illness	0.0412998	0.0584888	0.132892	0.075
130	Viral	0.11845	0.124998	0.573121	0.075
131	Non-infectious illness	0.244542	0.000536767	0.301699	1.16866
132	Viral	0.253775	0.076546	0.732468	0.075
133	Viral	0.00709885	0.0442045	0.772627	0.075
134	Bacterial	0.777609	0.802141	0.0387436	27.0024
135	Viral	0.0552191	0.0393795	0.951369	0.138564
136	Viral	0.010701	0.0734882	0.787967	0.075
137	Non-infectious illness	0.357789	0.097755	0.344166	0.332986
138	Non-infectious illness	0.0578972	0.069004	0.402311	0.075
139	Non-infectious illness	0.209288	0.315555	0.121537	0.075
140	Non-infectious illness	0.27525	0.250328	0.0689377	0.075
141	Non-infectious illness	0.124809	0.0702652	0.640734	0.075
142	Viral	0.0771456	0.165619	0.731793	0.075
143	Viral	0.744267	0.85207	0.407086	1.01372
144	Non-infectious illness	0.551269	0.118979	0.0737381	2.13713
145	Viral	0.0134417	0.0610702	0.934916	0.132979
146	Non-infectious illness	0.232453	0.0251459	0.535201	0.086947
147	Non-infectious illness	0.401519	0.550388	0.104559	0.075
148	Bacterial	0.430649	0.36022	0.106978	0.075
149	Viral	0.348975	0.0421721	0.93773	0.292428
150	Viral	0.170258	0.0669875	0.604972	0.075
151	Non-infectious illness	0.717781	0.44846	0.127293	0.413397
152	Non-infectious illness	0.815143	0.51278	0.118753	0.528288
153	Bacterial	0.800805	0.485988	0.0442369	0.38837
154	Non-infectious illness	0.643074	0.815474	0.0232533	0.113238
155	Bacterial	0.185553	0.625795	0.346717	0.103715
156	Viral	0.130855	0.227348	0.410699	0.095398
157	Viral	0.119706	0.0252675	0.391191	0.554408
158	Non-infectious illness	0.67892	0.0624572	0.847831	3.51193
159	Viral	0.383022	0.115912	0.420317	0.075
160	Non-infectious illness	0.285326	0.042232	0.0560001	0.075
161	Non-infectious illness	0.259655	0.185358	0.0347108	0.075
162	Non-infectious illness	0.774482	0.75462	0.104886	2.81669
163	Non-infectious illness	0.665584	0.478769	0.0153024	1.22862
164	Bacterial	0.594543	0.469072	0.523902	0.419479
165	Non-infectious illness	0.61478	0.73384	0.0364241	22.9041
166	Non-infectious illness	0.273307	0.129533	0.0779288	1.15394
167	Non-infectious illness	0.175722	0.272524	0.0503367	0.075
168	Viral	0.00244849	0.102344	0.933424	0.075545
169	Non-infectious illness	0.373304	0.453533	0.0263478	0.075
170	Non-infectious illness	0.55136	0.0216568	0.0385921	0.212319
171	Non-infectious illness	0.0346009	0.355228	0.558623	0.075
172	Bacterial	0.48299	0.920795	0.0733846	0.712227
173	Non-infectious illness	0.319924	0.0484429	0.104303	0.125224
174	Non-infectious illness	0.414163	0.0591622	0.229633	0.075
175	Non-infectious illness	0.176642	0.0663505	0.174564	0.075
176	Non-infectious illness	0.70811	0.393495	0.0188733	0.075
177	Non-infectious illness	0.500733	0.178731	0.107827	0.079567
178	Non-infectious illness	0.46424	0.740501	0.0361701	0.151993
179	Bacterial	0.71944	0.966582	0.10676	0.345763
180	Bacterial	0.752363	0.782556	0.0394244	0.46451
181	Non-infectious illness	0.376349	0.268023	0.0489317	0.311235
182	Bacterial	0.736701	0.996963	0.0110066	2.7587
183	Non-infectious illness	0.421713	0.209063	0.359956	0.097583
184	Bacterial	0.631291	0.761292	0.213663	0.478738
185	Viral	0.168312	0.0820275	0.89199	1.13504
186	Viral	0.0799069	0.0221662	0.946605	0.157979
187	Bacterial	0.828062	0.669381	0.0495593	59.36
188	Bacterial	0.0118542	0.481094	0.0203642	3.149
189	Bacterial	0.807899	0.401036	0.137841	15.11
190	Bacterial	0.67184	0.872268	0.464567	5.185
191	Viral	0.0526879	0.0543596	0.925644	0.179
192	Bacterial	0.722418	0.726209	0.0298256	0.4349
193	Bacterial	0.707557	0.995201	0.00676361	2.109
194	Viral	0.00124495	0.0562064	0.951977	0.14
195	Viral	2.15136e-05	0.53958	0.891661	0.05
196	Non-infectious illness	0.357306	0.187182	0.0633282	0.05
197	Non-infectious illness	0.0679274	0.306435	0.153981	0.1981
198	Non-infectious illness	0.432962	0.151677	0.184745	0.05
199	Non-infectious illness	0.226788	0.0178285	0.783783	0.05
200	Non-infectious illness	0.0856483	0.192298	0.101289	0.05
201	Non-infectious illness	0.0494354	0.273715	0.0731325	0.05
202	Viral	0.014347	0.0129442	0.8775	0.1926
203	Viral	0.0633522	0.218404	0.593398	0.05
204	Viral	0.0377397	0.0167345	0.963316	0.15
205	Viral	0.00897405	0.0176402	0.938878	0.3922
206	Viral	0.126294	0.0245715	0.838916	0.05
207	Viral	0.491757	0.352105	0.127077	0.0647
208	Viral	0.101924	0.0734751	0.557364	0.0465
209	Viral	0.0906526	0.1679	0.265915	0.063
210	Viral	0.00367705	0.0307234	0.91454	0.0749
211	Viral	0.108975	0.0961348	0.806779	0.05
212	Viral	0.115627	0.0845486	0.689848	0.0552
213	Viral	0.00191614	0.0176508	0.965595	0.05
214	Viral	0.285548	0.119882	0.852488	0.1514
215	Viral	0.246475	0.153832	0.917624	0.09
216	Viral	0.0726864	0.0906643	0.737056	0.0741
217	Viral	0.0899203	0.0505901	0.854368	0.3163
218	Viral	0.000397824	0.0384081	0.901964	0.05
219	Viral	0.710209	0.373639	0.812184	2.875
220	Viral	0.026302	0.228081	0.45331	0.0661
221	Viral	0.0108704	0.0327578	0.947311	0.05
222	Viral	0.0794902	0.111358	0.38618	0.0925
223	Viral	0.0369347	0.155617	0.396876	0.05
224	Viral	0.00220709	0.0294895	0.958804	0.3044
225	Viral	0.558728	0.0879998	0.729819	0.05
226	Viral	0.0359357	0.0417081	0.926137	0.0777
227	Viral	0.00313879	0.0595489	0.915133	0.11
228	Viral	0.00323559	0.0261467	0.972707	0.13
229	Viral	0.265024	0.0741903	0.90778	0.0811
230	Viral	0.0311403	0.00620767	0.837339	0.05
231	Viral	0.030068	0.0314079	0.868437	0.05
232	Non-infectious illness	0.324991	0.38525	0.00556121	1.429
233	Viral	0.277221	0.015849	0.0296441	0.0558
234	Bacterial	0.735929	0.488508	0.0507906	0.7384
235	Non-infectious illness	0.392056	0.0858855	0.154563	0.14
236	Bacterial	0.563715	0.656536	0.069581	0.2146
237	Bacterial	0.781548	0.938724	0.0239439	63.52
238	Viral	0.062169	0.136952	0.637275	0.08
239	Viral	0.0414482	0.0574022	0.484979	0.05
240	Viral	0.205585	0.123336	0.748727	0.05
241	Viral	2.8635e-07	0.00337853	0.97022	0.08
242	Viral	0.0278565	0.0288265	0.870885	0.039181
243	Viral	0.00356126	0.0168814	0.972629	0.05
244	Viral	0.000204805	0.00285984	0.946752	0.05
245	Viral	0.0350872	0.0234761	0.954168	0.05
246	Viral	0.00565693	0.0410458	0.85902	0.2
247	Viral	0.00277938	0.0314342	0.915781	0.05
248	Viral	0.000257783	0.0123707	0.95175	0.05
249	Viral	0.0538213	0.0379062	0.928448	0.05
250	Viral	0.0473467	0.0235387	0.876048	0.05
251	Viral	0.00124486	0.025807	0.950837	0.05
252	Viral	0.00290368	0.0283112	0.954282	0.06
253	Viral	0.000301134	0.0288544	0.954517	0.05
254	Viral	0.000410993	0.00237547	0.92312	0.05
255	Viral	0.000183026	0.00752545	0.98377	0.05
256	Viral	8.45224e-05	0.0090492	0.95332	0.13
257	Viral	6.12537e-05	0.0569075	0.85477	0.0614
258	Viral	3.23507e-06	0.00722283	0.947693	0.1
259	Viral	0.113612	0.0780326	0.849737	0.05
260	Viral	0.000538347	0.0410373	0.906972	0.0748
261	Viral	0.0586962	0.104385	0.51567	0.05
262	Viral	0.346323	0.900915	0.46299	26.98
263	Viral	0.0592587	0.114586	0.35115	0.05
264	Non-infectious illness	0.246267	0.746423	0.229863	0.14
265	Viral	0.060822	0.198886	0.140378	0.05
266	Viral	0.746812	0.744241	0.0906772	0.37
267	Viral	0.0504816	0.0363638	0.945612	0.0837
268	Non-infectious illness	0.591305	0.0180878	0.56393	1.27
269	Viral	0.234539	0.0424359	0.811594	0.0759
270	Viral	0.000174359	0.00641397	0.95951	0.05
271	Viral	0.394538	0.0649144	0.189421	0.05
272	Viral	0.0238433	0.00491446	0.939657	0.05
273	Viral	0.644025	0.863568	0.221835	0.43
274	Viral	0.0100569	0.0389571	0.912169	0.05
275	Viral	0.0627219	0.0274029	0.923118	0.1
276	Viral	0.117751	0.0458668	0.89817	0.05
277	Viral	0.0268563	0.0849888	0.948191	0.05
278	Bacterial	0.652027	0.322302	0.475504	6.83
279	Viral	0.430663	0.103245	0.593681	0.05
280	Bacterial	0.783158	0.979658	0.00380339	6.43
281	Bacterial	0.407537	0.0963732	0.751861	0.08
282	Bacterial	0.306281	0.687957	0.19982	0.14
283	Bacterial	0.479074	0.98547	0.0276191	7.53
284	Bacterial	0.342511	0.52405	0.50169	1.38
285	Bacterial	0.422006	0.460067	0.0892263	0.33
286	Non-infectious illness	0.456006	0.2042	0.0402345	0.21
